# Supplementary material for: Large‐scale whole‐exome sequencing association study identifies FOXH1 gene and sphingolipid metabolism pathway influencing major depressive disorder
Source: CNS Neurosci Ther. 2021 Oct 11;27(11):1425–8. doi: 10.1111/cns.13733 (PMC8504519; doi:10.1111/cns.13733)
Supplement: Supplementary file 1 — Data S1 [file CNS-27-1425-s001.xlsx]

## Sheet: Sheet1
Data S1. Demographic and clinical characteristics of cohorts
	MDD patients	Health controls	P
N	5508	11194
Age (SD)(%)	54.38 (7.54)	54.34 (7.61)	0.749
Sex (percentage of male)(%)	1,697 (30.8)	3,423 (30.6)	0.775
Smoke (%)
Never	3,145 (57.1)	6,573 (58.7)	0.01
Previous	1,921 (34.9)	3,855 (34.4)
Current	431 (7.8)	756 (6.8)
Not to answer	11 (0.2)	10 (0.1)
Drink (%)
Never	139 (2.5)	305 (2.7)	<0.001
Previous	214 (3.9)	294 (2.6)
Current	5,153 (93.6)	10,592 (94.6)
Not to answer	2 (0.0)	3 (0.0)
Ethnic (%)
British	5,148 (93.5)	10,508 (93.9)	0.341
Irish	143 (2.6)	250 (2.2)
Any other white background	217 (3.9)	436 (3.9)
