# Supplementary material for: Large‐scale whole‐exome sequencing association study identifies FOXH1 gene and sphingolipid metabolism pathway influencing major depressive disorder
Source: CNS Neurosci Ther. 2021 Oct 11;27(11):1425–8. doi: 10.1111/cns.13733 (PMC8504519; doi:10.1111/cns.13733)
Supplement: Supplementary file 2 — Data S2 [file CNS-27-1425-s003.xlsx]

## Sheet: Sheet1
Data S2. Candidate genes related to MDD
APOPT1
AX746964
BARHL2
DCDC5
EBF2
FAXC
FH
LIN28B
MEF2C
MLF1
RCN1
RFX3
SEC16B
SIM1
TMCO5A
TOX3
ABCB1
ACE
ACVRL1
APOE
AREL1
ASTN2
BAG5
BDNF
C16orf97
C6orf118
C6orf168
CCDC122
CCDC36
CCDC68
CCDC71
CDCA2
CELF4
CHADL
CLOCK
COMT
CPPED1
CRYBA1
DBH
DCAF4L1
DCC
DELF4
DENND1A
DENND1B
DHX38
DKFZp686K1684
DLST
DRD2
DRD3
DRD4
DTNBP1
ELP4
ENOX1
EP300-AS1
ESR2
FADS2FADS1
FAM5B
FAM5C
FBXL4
FCF1
FKBP5
GNL1
GPD2
HACE1
HOMER1
HTR2A
ITPR2
KIAA0020
KLHDC8B
L3MBTL2
LACC1
LAMB2
LARGE
LHX2
LINC00461
LINC00682
LINC01065
LINC01360
LINC01876
LOC100996447
LOC101927421
LRFN5
LY75-CD302
MAOA
MCHR2
MEF2C
MEIS2
MGAT4B
MHC
MIR4528
MIR4529
MIR548H1
MIR924HG
MLF1
MPPED2
MTHFR
MYO18A
NEGR1
NR4A2
NUFIP2
OLFM4
OPA1
PAUPAR
PAX5
PAX6
PCDH9
PCMTD1
PIPOX
PLCG1
PMFBP1
PROX2
PUM3
RAB27B
RBFOX1
RERE
RGS7
RPS6KL1
RSRC1
SF3B1
SHISA9
SLC2A1
SLC30A9
SLC45A1
SLC6A15
SLC6A3
SLC6A4
SORCS3
SOX5
SPPL3
SYNE2
TCAIM
TCF4
TENM2
TIAF1
TMEM106B
TMEM161B
TMEM258
TOPAZ1
TPH1
TPH2
TRAF3
TUBGCP6
VRK2
VWDE
YLPM1
ZMAT2
ZNF326
ZNF536
