# Supplementary material for: Large‐scale whole‐exome sequencing association study identifies FOXH1 gene and sphingolipid metabolism pathway influencing major depressive disorder
Source: CNS Neurosci Ther. 2021 Oct 11;27(11):1425–8. doi: 10.1111/cns.13733 (PMC8504519; doi:10.1111/cns.13733)
Supplement: Supplementary file 3 — Data S3 [file CNS-27-1425-s002.xlsx]

## Sheet: Sheet1
Supplementary Table 1. All results of gene-based association of rare variants in the whole-exome sequencing.
Gene	Variant	CaseAltAlleles	ControlAltAlleles	cmc	cmcfdr	skato	skatofdr
CEP63	2	31	20	1.7936e-05	0.00665979
BRPF3	3	103	121	3.05068e-05	0.00665979
KIFC2	3	232	335	5.94252e-05	0.00665979	0.000152791	0.0156434
FOXH1	3	232	335	5.94252e-05	0.00665979	0.000152791	0.0156434
DLGAP3	2	185	192	7.36702e-05	0.00665979
SLC11A1	2	79	91	0.000186034	0.0132541
NBEAL2	2	16	7	0.000205263	0.0132541	0.000201417	0.0156434
NUP153	2	58	63	0.000382785	0.0216274	0.000411855	0.0159937
ARID5B	2	80	246	0.00112216	0.0514505	0.000935281	0.0272401
PITPNM3	2	59	68	0.00132841	0.0514505	0.00164693	0.034885
MEOX2	3	87	114	0.00148399	0.0514505	0.00155091	0.034885
MED13	3	318	470	0.00157422	0.0514505	0.000385906	0.0159937
MAPK10	4	186	517	0.0015936	0.0514505	0.00212713	0.0413018
ARHGAP24	5	186	517	0.0015936	0.0514505	0.0151115	0.176097
SYBU	2	14	69	0.00183795	0.0553836
USH2A	7	35	35	0.00225204	0.0636201
TTLL9	2	45	52	0.00254467	0.0676583	0.00291414	0.0522304
IRF2BPL	2	4	0	0.00427746	0.107412
UPF3A	3	177	376	0.005173	0.123063
SLC25A23	3	195	311	0.00722251	0.163229	0.0217037	0.194499
KDM5A	2	24	23	0.00899086	0.193518
ZSCAN1	2	26	92	0.0109093	0.220992	0.0115429	0.158206
ZNF469	3	174	264	0.0115568	0.220992	0.000634527	0.0211207
GATA2	2	264	443	0.0121754	0.220992	0.0160622	0.176097
RALGPS1	2	81	115	0.012223	0.220992	0.0151486	0.176097
DNAJC21	2	54	72	0.0146195	0.23163	0.0166272	0.176097
VCL	3	39	47	0.014777	0.23163	0.0163426	0.176097
GBA	2	21	78	0.015805	0.23163
ZMYM6	2	137	211	0.0166236	0.23163	0.0252421	0.210069
TTC31	3	61	77	0.0171082	0.23163
AC243547.2	3	136	371	0.0173183	0.23163	0.00630009	0.0917451
ANKRD34A	3	136	371	0.0173183	0.23163	0.00630009	0.0917451
MAPT	2	18	11	0.017398	0.23163	0.0178925	0.181259
ZNF628	2	157	263	0.0174235	0.23163	0.0264246	0.212308
DNMT1	2	46	139	0.0193373	0.244656	0.01952	0.189507
ZNF787	2	18	67	0.0194859	0.244656
HSD17B8	2	85	128	0.0220363	0.259537	0.0252443	0.210069
C1orf167	2	74	202	0.0232747	0.259537	0.0454674	0.27796
AD000090.1	3	194	332	0.0236101	0.259537	0.030399	0.221343
ATP4A	4	194	332	0.0236101	0.259537
AC105219.1	2	46	68	0.0241163	0.259537
MAPK15	2	46	68	0.0241163	0.259537
TMEM161B	4	111	287	0.0283369	0.287549
RAP1GAP	2	28	90	0.029289	0.287549	0.0282556	0.212373
CASZ1	2	183	449	0.0295522	0.287549
AL139423.1	2	183	449	0.0295522	0.287549
SGSM3	2	46	135	0.0299	0.287549	0.0274555	0.212373
CDC42BPG	3	87	170	0.0310071	0.291984	0.0432747	0.27796
PTH1R	3	169	416	0.0346133	0.310806
TBC1D17	2	162	279	0.0352293	0.310806	0.0381167	0.261212
MIR4750	2	162	279	0.0352293	0.310806	0.0381167	0.261212
ABHD4	2	76	115	0.0357565	0.310806	0.0411858	0.27418
PPP1R13B	2	85	130	0.0393038	0.323943	0.0539262	0.310234
TMEM147	2	211	506	0.0393809	0.323943
COX7A1	2	109	276	0.0400753	0.323943	0.0662166	0.342855
MTFMT	3	166	278	0.0401345	0.323943
STAP2	2	183	305	0.0420439	0.333401	0.0465255	0.27796
FOXL1	3	35	45	0.0432072	0.334917
SALL3	2	29	36	0.0437171	0.334917
PLXNB1	2	25	79	0.0462016	0.348052	0.0455669	0.27796
MEF2A	2	2	0	0.0474504	0.3516
DHTKD1	3	34	104	0.0498263	0.36325
C4orf50	2	103	164	0.0538917	0.372996
ANO10	4	9	7	0.0539671	0.372996
ZBTB7C	2	151	371	0.0542072	0.372996
STOX2	3	70	106	0.054464	0.372996	0.0601462	0.333668
MED19	2	40	55	0.0607093	0.409561	0.0630678	0.333973
PPL	3	40	119	0.0621021	0.412796
TTC16	2	198	467	0.0704671	0.457015	0.0734475	0.357113
TCF3	8	163	272	0.0707767	0.457015	0.228662	0.572884
PRXL2B	2	102	194	0.0727186	0.462941	0.10229	0.390714
NALCN	3	41	91	0.0757842	0.475756	0.0705824	0.357113
CSPP1	3	103	169	0.0784853	0.481706	0.0735684	0.357113
ZNF302	4	253	598	0.0788634	0.481706	0.135438	0.462022
PTRH1	4	220	511	0.0810785	0.488633	0.0622255	0.333973
AP002433.2	2	88	225	0.083386	0.489487	0.0878872	0.386372
ACAT1	2	88	225	0.083386	0.489487	0.0878872	0.386372
NTN3	3	42	118	0.0864408	0.500355
ANKRD9	2	77	122	0.0874514	0.500355
TSC1	2	115	263	0.0953621	0.53716	0.201287	0.551763
ZMIZ1	2	64	153	0.0989329	0.53716	0.00320598	0.0533567
MLH1	4	34	106	0.0995505	0.53716	0.0924508	0.390714
FBF1	2	36	98	0.0998262	0.53716	0.09788	0.390714
AC087289.3	2	36	98	0.0998262	0.53716	0.09788	0.390714
EIF2B2	3	34	98	0.105017	0.548148	0.101948	0.390714
AL049780.1	3	34	98	0.105017	0.548148	0.101948	0.390714
LRRC38	2	41	112	0.106719	0.548148
AL354712.1	2	41	112	0.106719	0.548148
FBRS	3	67	171	0.112126	0.569449	0.108581	0.401577
ASXL2	2	74	115	0.118014	0.580147	0.000394114	0.0159937
ADAM29	2	285	649	0.118083	0.580147
AC105914.2	2	285	649	0.118083	0.580147
INPP5E	4	112	191	0.120861	0.58741
PRB4	2	79	128	0.125874	0.599182
CC2D1B	4	187	439	0.12612	0.599182	0.0863835	0.386372
UTRN	5	214	359	0.12726	0.599182	1	1
DOK2	3	28	68	0.128941	0.600838
AL096870.2	3	36	53	0.134138	0.605684
CHMP4A	3	36	53	0.134138	0.605684
SKOR2	4	15	18	0.134899	0.605684	0.141504	0.464582
AP2A1	2	28	80	0.135341	0.605684
RTN4	2	79	131	0.146427	0.634351
PRRC2C	3	115	207	0.146653	0.634351
NKX2-3	2	44	116	0.148389	0.634351	0.141568	0.464582
SVEP1	4	58	95	0.148632	0.634351	0.271962	0.646604
MMP15	2	70	171	0.149472	0.634351
FADS3	2	148	346	0.151754	0.634351	0.114671	0.417474
MMP25	2	63	100	0.152974	0.634351
MMP25-AS1	2	63	100	0.152974	0.634351
EPB41L1	2	158	365	0.155772	0.636686
TERF2	3	147	356	0.157413	0.636686	0.180703	0.530826
TRAF7	2	308	695	0.159913	0.636686	0.177148	0.530826
CDH23	6	189	433	0.160325	0.636686
SMPD1	3	38	57	0.16058	0.636686	0.167936	0.521721
ADAMTS7	3	36	76	0.16524	0.649465	0.155954	0.491044
ADCY2	2	28	77	0.170233	0.662367
TRIM59-IFT80	3	7	7	0.172741	0.662367
MOS	3	145	249	0.173958	0.662367	0.0208802	0.194499
KRR1	4	84	202	0.177608	0.662367
UBL5	2	38	100	0.178438	0.662367	0.151744	0.484334
FBXL12	2	38	100	0.178438	0.662367	0.151744	0.484334
MAST3	2	43	111	0.179321	0.662367
MMP3	2	106	250	0.180246	0.662367	0.182258	0.530826
SRCIN1	2	30	83	0.183894	0.668755
LGR4	2	105	180	0.18534	0.668755	0.106426	0.399956
KRT31	3	151	339	0.186898	0.668755
CEL	3	100	174	0.189548	0.668755	0.307166	0.678203
TTC39A	4	136	350	0.19129	0.668755	0.0545906	0.310234
EHHADH	2	25	69	0.191561	0.668755	0.180784	0.530826
LCN12	2	160	289	0.192341	0.668755	0.243494	0.59098
C12orf42	2	228	420	0.201152	0.684629	0.303673	0.678203
ZNF608	2	127	225	0.202266	0.684629	0.208071	0.552417
EMC2	3	81	180	0.203164	0.684629	0.22828	0.572884
PSPH	4	79	131	0.20406	0.684629	0.0840484	0.386372
KLK14	3	17	54	0.20448	0.684629
COBL	3	32	32	0.206578	0.686568	0.209088	0.552417
CAPN5	2	60	103	0.21528	0.710267
SLC17A7	3	37	69	0.219741	0.716846
KIAA1109	3	32	49	0.220446	0.716846	0.226456	0.572884
GAR1	2	87	208	0.225214	0.721963	0.237161	0.581669
AC126283.1	2	87	208	0.225214	0.721963	0.237161	0.581669
ABTB2	2	55	135	0.227549	0.724311	0.31436	0.678203
ROPN1B	2	20	55	0.235595	0.744136
GPAT3	8	81	193	0.23707	0.744136
FARSA-AS1	2	45	113	0.246486	0.751402
FARSA	2	45	113	0.246486	0.751402
CACNA1S	3	32	83	0.247239	0.751402
CASQ2	3	134	258	0.247267	0.751402
SLC34A1	3	87	202	0.247717	0.751402
ARHGEF7	2	133	306	0.251112	0.751402
TMEM120B	3	188	367	0.252063	0.751402	0.101757	0.390714
SNX7	4	30	78	0.252684	0.751402
WRN	4	9	28	0.255474	0.754666
LEPR	4	49	121	0.260481	0.754666
USP36	3	98	229	0.261894	0.754666	0.348225	0.723287
CNIH3	3	98	172	0.263034	0.754666	0.283219	0.666566
AC005833.1	3	30	77	0.26571	0.754666
GALNT8	2	30	77	0.26571	0.754666
AL136295.1	6	70	123	0.268318	0.754666	0.136822	0.462022
MEGF8	3	50	75	0.26929	0.754666	0.288625	0.67104
CHD3	2	43	71	0.272295	0.754666
IL23R	2	52	128	0.273438	0.754666	0.0997389	0.390714
C1orf141	3	52	128	0.273438	0.754666
SNX27	8	29	75	0.273817	0.754666
PLCB3	4	75	179	0.27607	0.754703
AP5Z1	6	214	389	0.281214	0.754703
C19orf67	4	159	281	0.286808	0.754703	0.603349	0.845596
TMEM94	2	60	103	0.286907	0.754703	0.312293	0.678203
ABCA1	9	74	128	0.286915	0.754703
PRKN	4	16	23	0.287839	0.754703
SEMG1	2	51	87	0.287926	0.754703	0.324778	0.69425
RYR1	10	78	181	0.28855	0.754703
RIMBP2	2	55	132	0.290648	0.754703
TNRC18	5	52	125	0.293879	0.754703
NFIA	3	56	135	0.294184	0.754703
LOC100130548	2	70	164	0.299971	0.754703
AL445931.1	2	70	164	0.299971	0.754703
BRD3	3	70	164	0.299971	0.754703
STX1A	2	96	229	0.300851	0.754703	0.270481	0.646604
TBC1D2	2	102	183	0.301081	0.754703
PC	3	95	220	0.304329	0.754703
ANKRD33B	2	37	93	0.306585	0.754703
SYNJ2	3	224	419	0.312157	0.754703
RNU6-1	2	17	46	0.31828	0.754703
RNU6-2	2	17	46	0.31828	0.754703
RNU6-7	2	17	46	0.31828	0.754703
RNU6-8	2	17	46	0.31828	0.754703
RNU6-9	2	17	46	0.31828	0.754703
TMEM259	2	17	46	0.31828	0.754703
MRPL50	2	52	125	0.321266	0.754703
RUSC1-AS1	2	79	183	0.322812	0.754703
RUSC1	3	79	183	0.322812	0.754703
TRIM5	2	20	53	0.325597	0.754703	0.308751	0.678203
UBXN11	4	36	60	0.328229	0.754703	0.35214	0.723287
SH3BGRL3	2	36	60	0.328229	0.754703	0.35214	0.723287
USP20	3	26	66	0.329126	0.754703	0.309245	0.678203
DAB2IP	2	59	102	0.33007	0.754703
SLC35A5	2	31	77	0.3306	0.754703	0.304355	0.678203
MRPS22	3	50	86	0.336326	0.763916	0.360934	0.724979
PSMG4	2	49	115	0.339144	0.765474
GRID2IP	4	195	363	0.341366	0.765474
ACLY	2	11	31	0.345299	0.765474
ZNF764	2	88	158	0.348018	0.765474
CBR4	4	32	53	0.350058	0.765474
KCP	4	91	210	0.35056	0.765474	0.423135	0.774256
ATP6V1FNB	2	91	210	0.35056	0.765474	0.423135	0.774256
ATP6V1F	2	91	210	0.35056	0.765474	0.423135	0.774256
ULK3	2	41	98	0.368133	0.799981
ARHGAP18	2	39	94	0.372552	0.805711
CDK5RAP1	3	36	61	0.374564	0.806204
MMP16	2	101	228	0.381062	0.811769
LTBP3	2	50	129	0.385171	0.811769
DTWD1	2	49	80	0.389506	0.811769	0.395126	0.767203
ENTR1	2	26	64	0.391161	0.811769	0.379542	0.755368
ST5	3	137	250	0.392288	0.811769
DENND2B	3	137	250	0.392288	0.811769
RPL27A	3	137	250	0.392288	0.811769
DCLK2	2	90	165	0.394267	0.811769
TERT	3	56	90	0.395053	0.811769	0.344393	0.723287
NFATC2	3	101	184	0.395109	0.811769	0.45981	0.774256
DHX58	2	98	184	0.397163	0.812022	0.69156	0.877594
VPS13B	3	40	94	0.398825	0.812022
SLC25A34	2	46	109	0.407899	0.815057	0.388734	0.761135
MFSD4A	4	93	164	0.409194	0.815057
SELENOF	2	5	13	0.412484	0.815057
CASKIN1	4	304	670	0.414221	0.815057	0.406776	0.774256
BIRC6	6	45	79	0.418437	0.815057
KDM6B	3	176	382	0.419229	0.815057	0.358939	0.724979
TMEM154	2	51	90	0.419355	0.815057
ACACB	5	36	62	0.420672	0.815057
HPS6	2	81	184	0.422846	0.815057
NCOA6	3	64	147	0.423573	0.815057
CELSR3	4	30	51	0.423608	0.815057	0.432985	0.774256
HDGFL2	2	36	86	0.425164	0.815057	0.415879	0.774256
UCKL1	3	191	343	0.425556	0.815057	0.0754059	0.358563
MYH6	3	127	280	0.425923	0.815057
RP1L1	3	54	125	0.427543	0.815057
TNIK	3	101	224	0.430433	0.815057
PHYH	4	33	57	0.4349	0.815057
AC087286.2	2	45	79	0.435753	0.815057	0.45247	0.774256
AKAP13	4	45	79	0.435753	0.815057
CELSR1	2	31	53	0.438867	0.815057	0.445298	0.774256
ELP4	2	26	42	0.442665	0.815057
ATP2A1	3	202	349	0.443043	0.815057	0.715608	0.877679
ANAPC7	2	64	138	0.450514	0.815057	0.422988	0.774256
MBD2	2	7	10	0.451722	0.815057	0.460441	0.774256
CLCNKA	2	69	127	0.452931	0.815057	0.491608	0.774256
KMT2C	6	41	93	0.453313	0.815057
USH1C	2	27	46	0.454078	0.815057	0.460596	0.774256
AF001550.1	2	8	23	0.455628	0.815057	0.452571	0.774256
ZP2	2	8	23	0.455628	0.815057	0.452571	0.774256
PIEZO1	7	78	174	0.456988	0.815057
SCMH1	2	57	131	0.458019	0.815057	0.444626	0.774256
SLFNL1-AS1	2	57	131	0.458019	0.815057
MPP3	3	42	74	0.460114	0.815575	0.498448	0.774256
CHST15	2	85	158	0.466748	0.821419	0.431652	0.774256
GIGYF1	3	88	196	0.467046	0.821419
C12orf45	2	19	32	0.472088	0.827069	0.497953	0.774256
TCP10L2	2	39	67	0.483533	0.838436	0.509033	0.785462
VPS37C	2	124	247	0.484243	0.838436	0.488421	0.774256
FPGT-TNNI3K	5	42	85	0.486615	0.838436
TNNI3K	4	42	85	0.486615	0.838436
MUC4	5	193	365	0.488722	0.838436	0.131458	0.45716
MYBPC3	5	79	177	0.489706	0.838436
DEPP1	2	170	367	0.496826	0.841489	0.121641	0.42943
RASSF4	2	170	367	0.496826	0.841489	0.121641	0.42943
ATG12	2	109	245	0.498347	0.841489	0.480965	0.774256
BAIAP2	2	175	330	0.498936	0.841489	0.515442	0.790118
PPP1R13L	3	127	244	0.513272	0.855542	0.780163	0.895458
TAF6	3	80	176	0.520111	0.855542
KIAA1522	4	35	82	0.52103	0.855542	0.00116722	0.030218
CRTAC1	3	53	120	0.52105	0.855542	0.430112	0.774256
GOLGA7B	3	53	120	0.52105	0.855542
DROSHA	3	18	44	0.521243	0.855542
CACNA1E	2	35	62	0.521506	0.855542	0.216944	0.561644
PRRC2A	2	50	114	0.524292	0.855542	0.491897	0.774256
PTPN6	6	155	326	0.524961	0.855542	0.696212	0.877594
NOC3L	6	101	215	0.527309	0.855542
BCL6B	2	283	548	0.528089	0.855542	0.713892	0.877679
DNAH1	6	30	53	0.530503	0.856383
SCAF11	3	143	273	0.536092	0.856841	0.62303	0.845596
PCNX3	5	26	46	0.536454	0.856841	0.529456	0.801503
HCN3	5	118	202	0.54167	0.856841	0.17073	0.523422
TRUB2	2	130	282	0.542958	0.856841	0.529749	0.801503
HEATR1	3	23	54	0.543042	0.856841
ELMO2	4	61	123	0.544056	0.856841	0.192454	0.533831
AL133227.1	4	61	123	0.544056	0.856841	0.192454	0.533831
AASS	2	69	153	0.548	0.860056
KCNH2	3	68	151	0.557963	0.866082
DDX49	3	90	198	0.563328	0.866082
LINC01529	3	170	337	0.565241	0.866082	0.757622	0.883306
ARHGAP33	3	170	337	0.565241	0.866082	0.757622	0.883306
TRAK1	4	122	233	0.566574	0.866082
NLRP3	2	162	313	0.567835	0.866082	0.581366	0.845596
FKRP	3	25	44	0.568871	0.866082	0.590858	0.845596
UQCRC2	2	35	80	0.571627	0.866082	0.555597	0.835188
HSPG2	6	75	151	0.572489	0.866082
PRRC2B	3	21	53	0.573654	0.866082	0.650287	0.854897
OTC	2	53	98	0.574833	0.866082	0.568863	0.844236
AF241726.2	4	53	98	0.574833	0.866082
PSMC5	3	101	192	0.578226	0.8683
GSE1	3	1	1	0.58621	0.869601
RABL6	4	30	54	0.587518	0.869601
SPAG4	2	182	386	0.587908	0.869601	0.421787	0.774256
FCGBP	2	33	75	0.5924	0.869601	0.587607	0.845596
THBS3	8	429	891	0.592411	0.869601	0.189585	0.533831
AC234582.1	8	429	891	0.592411	0.869601	0.189585	0.533831
ARHGAP6	2	79	145	0.59256	0.869601	0.561659	0.838888
C1orf116	2	21	37	0.596162	0.872056	0.624217	0.845596
CHI3L1	2	79	153	0.607341	0.883949	0.611593	0.845596
ESRRB	2	24	55	0.608204	0.883949	0.578439	0.845596
NEURL1	2	46	86	0.615043	0.889752	0.629682	0.848069
TNK2	5	128	250	0.618953	0.889752
PPP1R37	3	53	88	0.619077	0.889752	0.653097	0.854897
GPR179	2	37	83	0.624923	0.889752	0.608016	0.845596
FLG-AS1	8	105	202	0.627437	0.889752	0.639874	0.851947
HRNR	2	105	202	0.627437	0.889752	0.639874	0.851947
ERBB2	2	89	193	0.628655	0.889752	0.572893	0.844836
POLN	3	51	82	0.632518	0.889752
RIOX2	3	37	69	0.634991	0.889752	0.622047	0.845596
CRYBG3	2	37	69	0.634991	0.889752
AC007040.2	4	97	220	0.635818	0.889752	0.48518	0.774256
ATP6V1B1	3	97	220	0.635818	0.889752	0.48518	0.774256
ADAMTS9	2	36	65	0.63973	0.891432	0.666674	0.867794
RAD51B	6	238	498	0.640963	0.891432	0.694386	0.877594
EP400	2	41	88	0.644464	0.893551	0.645817	0.854897
CACNA1I	2	168	372	0.650667	0.899393	0.478372	0.774256
WDFY3	4	32	58	0.652945	0.89979	0.682453	0.877594
LINC01481	2	108	231	0.659647	0.902977	0.60769	0.845596
MYRFL	2	108	231	0.659647	0.902977	0.60769	0.845596
MYLK2	3	41	76	0.661251	0.902977	0.679993	0.877594
PLXNB2	2	6	15	0.669195	0.903863
TENM2	4	47	103	0.669968	0.903863
ZBTB45	2	162	329	0.670986	0.903863	0.353883	0.723287
CSMD2	4	30	65	0.671707	0.903863
VEGFC	2	77	147	0.672408	0.903863
UNKL	2	40	75	0.673898	0.903863
UBAP2L	2	53	100	0.678192	0.904599
FGFR4	3	104	223	0.678449	0.904599
EPB41L4B	2	69	133	0.689942	0.915863
ONECUT3	2	48	89	0.69095	0.915863
ANK3	3	33	79	0.694717	0.918164
RASL12	3	12	28	0.701323	0.920755	0.696802	0.877594
PPAN	2	210	458	0.704826	0.920755	0.478362	0.774256
SNORD105	2	210	458	0.704826	0.920755	0.478362	0.774256
PPAN-P2RY11	2	210	458	0.704826	0.920755	0.478362	0.774256
ADAMTSL5	3	34	64	0.712208	0.927718
ARID1A	2	36	68	0.716228	0.930273
MYO1C	6	101	197	0.729436	0.94275
SLC14A2	2	44	96	0.734668	0.94275
MUC19	9	198	408	0.737565	0.94275
DYSF	4	22	41	0.739908	0.94275
BPTF	3	20	37	0.74239	0.94275	0.756986	0.883306
CAMSAP3	2	53	113	0.744222	0.94275
FMN1	2	36	78	0.744657	0.94275	0.741104	0.883306
GRIA1	4	126	245	0.74475	0.94275	0.773546	0.892259
TRPM4	4	71	141	0.747302	0.94275
SERF2-C15ORF63	2	54	100	0.753596	0.94275	0.756956	0.883306
SERF2	2	54	100	0.753596	0.94275	0.756956	0.883306
SERINC4	2	54	100	0.753596	0.94275	0.756956	0.883306
CAPN11	6	146	284	0.754899	0.94275
ANKS6	2	88	172	0.755782	0.94275
COL7A1	7	136	243	0.757736	0.94275	0.211009	0.552417
SSPO	6	117	229	0.761644	0.94275
USP19	4	41	79	0.76191	0.94275
PHF2	2	108	210	0.763377	0.94275	0.761584	0.883306
SPTBN5	3	36	77	0.771145	0.945549
KCNQ2	2	107	211	0.773583	0.945549
SEZ6	3	22	48	0.774767	0.945549
PIPOX	3	22	48	0.774767	0.945549
CEP170B	2	22	48	0.776103	0.945549	0.749812	0.883306
PTEN	2	37	80	0.782812	0.949359
PIGU	2	86	181	0.783431	0.949359	0.703229	0.877679
CHRD	3	234	484	0.786713	0.950787
ZNF385C	2	52	101	0.790656	0.951706
C1orf54	2	32	69	0.79379	0.951706
APH1A	2	32	69	0.79379	0.951706
BCL9L	3	47	91	0.797233	0.953305
TTN	16	31	60	0.804069	0.956419
TTN-AS1	15	31	60	0.804069	0.956419
PLCZ1	3	26	56	0.817021	0.962831	0.797999	0.901178
RAD21	2	37	72	0.824301	0.962831	0.854646	0.929618
BEST1	4	103	215	0.826315	0.962831
ZNF827	3	99	205	0.828293	0.962831
TRIP6	3	60	126	0.829808	0.962831	0.761994	0.883306
JARID2	3	67	132	0.835138	0.962831	0.873474	0.937878
ETV5	3	184	347	0.835361	0.962831	0.61446	0.845596
ETV5-AS1	3	184	347	0.835361	0.962831	0.61446	0.845596
SETD1A	4	173	349	0.835372	0.962831
AKAP8	3	55	109	0.837114	0.962831	0.744673	0.883306
HIP1R	2	71	147	0.839537	0.962831	0.862993	0.930914
CFAP52	2	52	109	0.842778	0.962831
HTRA2	2	52	109	0.84381	0.962831	0.816058	0.901178
KCNH6	4	172	356	0.844165	0.962831
EEF1AKMT4-ECE2	3	197	394	0.844463	0.962831	0.809601	0.901178
CAMK2N2	2	197	394	0.844463	0.962831	0.809601	0.901178
AL691442.1	2	62	131	0.845672	0.962831
MAB21L3	2	56	118	0.847949	0.962997	0.808136	0.901178
HIVEP3	2	94	184	0.852685	0.963091	1	1
TFAP2B	2	113	224	0.853612	0.963091	1	1
MYO10	3	99	198	0.859621	0.963091
MICOS10-NBL1	2	57	115	0.859908	0.963091	0.857802	0.929618
NBL1	2	57	115	0.859908	0.963091	0.857802	0.929618
RELA	2	55	116	0.860816	0.963091	0.852506	0.929618
LIPF	2	20	43	0.865275	0.963447
NUCB1	2	70	147	0.86739	0.963447	0.803924	0.901178
PAPOLG	3	176	359	0.867529	0.963447	1	1
KIAA1841	3	24	50	0.8784	0.973129
CAMKV	5	89	176	0.881902	0.973456	1	1
NDOR1	3	21	40	0.884873	0.973456
HYKK	4	75	148	0.893112	0.973456
SETBP1	3	109	214	0.895602	0.973456	1	1
AUTS2	4	199	347	0.895943	0.973456	0.209591	0.552417
TARS1	6	167	337	0.897619	0.973456
TARS	6	167	337	0.897619	0.973456
CERS2	2	83	166	0.90046	0.973456
SETDB1	2	83	166	0.90046	0.973456
LAD1	2	45	73	0.902425	0.973456	0.921218	0.975654
RERE	3	36	77	0.904078	0.973456	0.906223	0.964155
SRMS	4	329	643	0.908751	0.973456	0.715704	0.877679
AL121829.2	2	329	643	0.908751	0.973456	0.715704	0.877679
RGL3	2	84	178	0.908846	0.973456
GALNT9	2	46	93	0.916872	0.979731	0.886004	0.946968
RFX1	3	136	268	0.921454	0.982305	1	1
FOXB2	2	41	82	0.926075	0.984908
STAB1	5	151	311	0.934867	0.986138
PPFIA4	2	63	127	0.935844	0.986138
STRAP	2	37	76	0.935958	0.986138	0.931785	0.98238
EPS8	3	37	76	0.935958	0.986138
RAB8B	2	64	132	0.94047	0.986335
YLPM1	4	95	191	0.94051	0.986335
ZNF526	2	186	365	0.948847	0.988627	1	1
LOXHD1	7	19	39	0.957537	0.988627
LENG1	2	57	123	0.957651	0.988627
ATP8B3	4	203	410	0.957709	0.988627
FAM193B	3	340	695	0.95879	0.988627	0.29088	0.67104
NES	4	109	221	0.959306	0.988627
RFX5	3	5	10	0.963488	0.988627	0.947967	0.992212
NOTCH1	4	50	103	0.96499	0.988627	0.949628	0.992212
CFAP157	2	22	44	0.965206	0.988627
IPO4	2	34	70	0.966755	0.988627
TM9SF1	2	34	70	0.966755	0.988627
MYO7B	5	38	78	0.974397	0.988857
ADGRB1	2	42	67	0.974642	0.988857	0.979055	1
GLIS3	3	59	120	0.97502	0.988857	0.382547	0.755368
PPP1R3F	3	101	205	0.979366	0.988857
SMURF2	2	42	86	0.98259	0.988857
COL8A2	3	129	229	0.983869	0.988857
VPS9D1	2	234	470	0.985917	0.988857	0.816088	0.901178
VPS9D1-AS1	2	234	470	0.985917	0.988857	0.816088	0.901178
CLASRP	2	1	2	0.986772	0.988857	0.988512	1
IFT140	7	18	37	0.988857	0.988857
Gene	#Variant	#CaseAltAlleles	#ControlAltAlleles	cmc	cmcfdr	skato	skatofdr
ITSN2	3	0	0
AC079313.2	3	0	0
ALKBH8	2	0	0
AC079313.1	3	0	0
ALKBH3	2	0	0
NDST1	2	0	0
ENDOU	2	0	0
PKNOX2	2	0	0
ENDOG	2	0	0
CACNA2D1	2	0	0
AC010127.1	3	0	0
DHDH	2	0	0
FRS3	2	0	0
OPTC	2	0	0
LARS1	2	0	0
AC012613.1	3	0	0
AC012613.2	3	0	0
ORAI1	2	0	0
MPPE1	2	0	0
FLG	4	0	0
EXD3	2	0	0
URI1	2	0	0
NLRX1	2	0	0
AL355102.4	2	0	0
GATA5	2	0	0
PLA2G3	2	0	0
ADAMTS12	2	0	0
ADAMTS10	2	0	0
CIAO1	2	0	0
ADAMTS14	2	0	0
RNF213	2	0	0
TMED2-DT	2	0	0
EPB41L2	2	0	0
AGMO	2	0	0
LOC400541	2	0	0
AL355102.2	3	0	0
CREBBP	5	0	0
TIPARP	2	0	0
NEBL	3	0	0
FN1	4	0	0
EIF2AK4	2	0	0
MOV10	2	0	0
TBL3	3	0	0
AC092118.1	2	0	0
PPFIBP2	2	0	0
CILP	3	0	0
FAT1	7	0	0
FAT2	4	0	0
L1TD1	2	0	0
FAT3	8	0	0
FAT4	4	0	0
AC005786.3	2	0	0
MTMR11	3	0	0
BHLHE41	2	0	0
AC011472.1	2	0	0
ARHGAP5	2	0	0
ZNF48	3	0	0
OSBPL10	2	0	0
IL18BP	2	0	0
MMP20	4	0	0
MIR1268A	3	23	68
SULT1C2	2	0	0
PINK1-AS	2	0	0
KIAA1147	2	0	0
MMP26	7	0	0
MMP28	2	0	0
DLGAP5	2	0	0
APC2	2	0	0
CHST8	2	0	0
MAMDC4	3	0	0
RMI2	3	0	0
AC005609.3	2	0	0
MYBPC2	2	0	0
TPSG1	3	0	0
SPHK1	2	0	0
MAMDC2	2	0	0
SLC39A11	3	0	0
SLC39A10	4	0	0
WNT9A	3	0	0
TEX15	2	0	0
MMP10	3	0	0
MED25	2	0	0
SLC7A7	2	0	0
INCENP	2	0	0
DPYD	3	0	0
RAPGEF2	2	23	47
CRYAB	2	0	0
MMP24-AS1-EDEM2	2	0	0
RAPGEF3	4	0	0
CRB2	2	0	0
CRB1	2	0	0
SAMD9	2	0	0
PKN3	2	0	0
SLC7A2	2	0	0
SNX25	2	0	0
NRAP	5	0	0
MFN2	2	0	0
AGR3	2	0	0
STX5	2	0	0
ZSWIM5	3	0	0
SOX9-AS1	2	6	13
ZNF462	2	0	0
RIC3	2	0	0
SLF2	2	0	0
MBD6	2	0	0
PKLR	3	0	0
COL22A1	3	0	0
SNX24	2	0	0
PASD1	2	0	0
KIR3DL1	3	7	14
SNX21	2	0	0
KIAA2013	3	0	0
AC004076.1	2	0	0
COL3A1	2	0	0
MYBBP1A	3	0	0
CENPJ	2	0	0
CCDC7	4	0	0
OCM	2	0	0
TSR1	3	0	0
NCAPD2	2	0	0
NCAPD3	2	0	0
SIGLEC1	2	0	0
AGRN	3	0	0
CENPP	6	0	0
LGR5	2	0	0
LIMS1	3	0	0
ADGRL3	3	0	0
EXOC3L1	5	0	0
ALDH1L1	2	0	0
KCNG4	2	0	0
LY75	3	0	0
UROD	2	0	0
NUDT17	2	0	0
DNAH10OS	2	0	0
ZNF660-ZNF197	2	0	0
MAP3K6	3	0	0
PIAS3	2	0	0
DGAT2	2	0	0
FBXW8	2	0	0
KCNH8	2	0	0
ADIPOQ	2	0	0
AC004241.1	3	0	0
FBXW9	2	0	0
FBXO11	2	0	0
SDCBP2	2	0	0
LOC101927055	3	0	0
MSH2	4	7	10
MSH3	2	0	0
MSH5	2	0	0
PKP2	2	0	0
PKP4	4	0	0
PKP3	2	0	0
SLC27A5	2	0	0
BLK	3	0	0
AC122685.1	5	0	0
SMYD5	2	0	0
KMT2B	3	0	0
RF00019	2	0	0
SPATA2	2	0	0
FBXO46	2	0	0
CYP2C19	2	0	0
CES5A	2	0	0
SLC9A3R1	4	0	0
ZNF428	3	0	0
TSNAXIP1	5	0	0
FUK	2	0	0
AC103740.1	2	0	0
PCA3	2	0	0
FBXO38	3	0	0
MFSD6L	3	0	0
FOXD1-AS1	2	0	0
AL139260.1	2	0	0
IGSF10	3	0	0
G6PC2	3	0	0
DMXL2	3	0	0
OSBPL1A	2	0	0
SP9	2	0	0
BCAR3	2	0	0
KCNK5	2	0	0
LRGUK	2	0	0
KIR3DS1	3	7	14
PIWIL3	2	0	0
ITGB4	2	0	0
AC011476.3	2	0	0
ZKSCAN7-AS1	2	0	0
TSPAN10	2	0	0
UNC80	3	0	0
EXO1	3	0	0
ITGB7	3	0	0
CEP290	4	0	0
BCAS1	2	0	0
UNC45A	3	0	0
EIF5B	3	0	0
UNC45B	2	0	0
TRIM63	2	0	0
ADGRV1	6	0	0
SLC36A2	2	0	0
VPS13C	2	0	0
VPS13D	3	0	0
NRG2	2	0	0
LOC115308161	2	0	0
SPTB	4	0	0
MYO3B	2	0	0
TMBIM1	3	0	0
PCCB	3	0	0
MYO3A	2	0	0
ITGA7	2	0	0
MIR548AI	2	0	0
AGXT	2	0	0
AC004922.1	2	0	0
CANT1	2	0	0
UHRF2	2	0	0
LENG9	4	0	0
ATP10B	2	0	0
LENG8	2	0	0
SLC5A10	2	0	0
EHBP1	2	0	0
LOC101929294	2	0	0
TRIM42	2	0	0
PCDH1	2	0	0
HNRNPA0	2	0	0
NTRK1	3	0	0
SEPT10	2	0	0
TRIM40	2	0	0
SORL1	2	0	0
MYO19	3	0	0
HCRTR2	2	0	0
BICC1	2	0	0
REC8	2	0	0
SUGCT	2	0	0
TSPAN15	3	0	0
MYO1E	5	0	0
GZMM	2	0	0
UROC1	2	0	0
MYO1A	3	0	0
PIK3AP1	2	0	0
MYO1H	4	0	0
BCAR1	2	0	0
DMGDH	2	0	0
NPFFR1	2	0	0
ECI1	2	0	0
HERC3	2	0	0
ADGRA1	2	0	0
HERC1	2	0	0
ADGRA2	2	0	0
PPAT	2	0	0
THSD7A	2	0	0
BSN	3	0	0
CCDC92	3	0	0
ARL11	2	0	0
KCTD19	3	0	0
ACTN3	2	0	0
LIMCH1	2	0	0
ADGRA3	2	0	0
KCNK16	2	0	0
KCNK17	2	0	0
UNC93A	2	0	0
MYO7A	5	0	0
MFSD12	2	0	0
CRISPLD2	2	0	0
SUB1	2	0	0
TRIM13	2	0	0
MIR7844	2	0	0
CCDC87	3	0	0
TRIB3	2	0	0
FLYWCH1	2	0	0
CCDC81	2	0	0
A3GALT2	4	0	0
RIN2	3	0	0
AARS1	4	0	0
NUMBL	3	0	0
TBC1D9B	4	0	0
AC244517.2	2	0	0
AL355297.4	2	0	0
KALRN	4	0	0
MED12L	2	0	0
PKHD1	5	0	0
PGS1	2	0	0
BRIP1	2	0	0
AC244517.6	2	0	0
AC244517.5	2	0	0
AC244517.4	4	0	0
B4GALNT1	4	0	0
APOB	4	0	0
PCK1	2	0	0
AC244517.8	2	0	0
PCK2	4	0	0
TNFSF18	2	0	0
SPHKAP	2	0	0
GREB1	2	0	0
RANBP17	2	0	0
OSGIN1	4	0	0
NBEAL1	2	0	0
FER1L6	6	0	0
EXT2	4	0	0
MC1R	6	0	0
ECHDC2	3	0	0
SUGP1	3	0	0
ECM2	3	0	0
ACY1	2	0	0
OTUD7B	2	0	0
CROT	2	0	0
SH3RF1	4	0	0
B3GNTL1	2	0	0
AKAP12	2	0	0
PCLO	3	0	0
KCNT1	2	0	0
AKAP11	3	0	0
MIS18BP1	2	0	0
CNTRL	2	0	0
SVIL-AS1	2	0	0
GNRHR	2	0	0
NANS	2	0	0
APOBEC1	2	0	0
MST1	4	0	0
PRPF40B	2	0	0
PITPNM2	2	0	0
TLCD2	2	0	0
SYNC	2	0	0
KIAA1324L	2	0	0
NOXO1	2	0	0
MRPS30	3	0	0
ARNTL2	2	0	0
AC006994.2	3	0	0
RELN	3	0	0
XDH	2	0	0
RELT	2	0	0
MON2	2	0	0
GCA	2	0	0
PNPLA7	4	0	0
PCDHB15	2	0	0
GAD2	2	0	0
PCDHB13	2	0	0
KCNRG	2	0	0
MYO9A	4	0	0
TTC6	3	0	0
PCDHB16	2	0	0
CACHD1	2	0	0
CFHR5	2	0	0
RAD1	2	0	0
NUP188	3	0	0
PRDM6	3	0	0
PRDM2	6	0	0
PLAT	2	0	0
UBE3B	2	0	0
CELSR2	4	0	0
PLB1	2	0	0
TGM1	2	0	0
TMEM266	2	0	0
TBC1D31	2	0	0
DMBT1	2	0	0
ENPP2	3	0	0
TEKT5	2	0	0
RAG2	2	0	0
TPTE2	2	0	0
ACOT11	3	0	0
PITRM1-AS1	2	0	0
UBE4B	2	0	0
TTC7A	4	0	0
GRIP2	2	0	0
ADAM17	2	0	0
AL158151.1	2	0	0
AC091944.1	2	0	0
SIDT1	2	0	0
AL158151.3	2	0	0
EMID1	2	0	0
PPIC	2	0	0
SIDT2	2	0	0
FBN2	2	0	0
FBN3	4	0	0
UBA7	3	0	0
COX18	2	0	0
CACNA1D	2	0	0
TMEM240	2	0	0
NUP160	2	0	0
CACNA1H	3	0	0
PLD2	2	0	0
RAI1	2	0	0
AL096870.1	2	0	0
TMEM249	3	0	0
TBC1D13	4	0	0
OR51B5	2	0	0
GFY	2	0	0
TCAF2	10	74	165
CRTAP	2	0	0
MGAM	4	0	0
TFAP2D	2	0	0
CAV3	2	0	0
CNTN5	3	0	0
CNTN6	2	0	0
TMEM230	2	0	0
TMEM231	2	0	0
GGN	2	0	0
TMEM232	3	0	0
SDK1	4	0	0
NAT1	3	0	0
TMEM236	4	0	0
FAM151A	2	0	0
AC092042.3	2	0	0
TMEM239	3	0	0
AMOTL1	2	0	0
SDK2	7	0	0
MUC22	2	0	0
FBN1	2	0	0
LOC102724050	3	0	0
ZMYND15	2	0	0
AL596223.2	2	0	0
PCTP	2	0	0
TCHP	2	0	0
ADGRE1	2	40	48
ACOXL	2	0	0
GRM6	2	0	0
SPATA31C2	2	0	0
MYO18A	5	0	0
QRFPR	2	0	0
MYBL1	2	0	0
SUN1	2	0	0
OR51G1	2	0	0
GIF	2	0	0
OR1F1	2	0	0
DCAKD	2	0	0
SHROOM3	2	0	0
NAV2	6	0	0
QRSL1	2	0	0
KRT73-AS1	2	0	0
AP000779.1	2	0	0
ADGRF2	2	0	0
EPN3	2	0	0
ADGRF3	3	0	0
FBP2	2	0	0
PLEC	2	0	0
DNAH3	6	0	0
PSMB11	2	0	0
DNAH2	3	0	0
DNAH7	8	0	0
DNAH8	4	0	0
DNAH5	2	0	0
DNAH6	3	0	0
AC005519.1	3	0	0
SLC3A1	3	0	0
SLC3A2	2	0	0
PKD1L2	4	0	0
DNAH9	4	0	0
PKD1L3	4	0	0
CRYZ	2	0	0
MTA1	4	0	0
SPOCK2	2	0	0
RALY	2	0	0
TTC14	2	0	0
HSD3B1	3	0	0
HS3ST5	2	0	0
PPP3CB-AS1	2	0	0
SUOX	2	0	0
MZF1-AS1	2	0	0
CDK11B	2	0	0
GALNS	2	0	0
REST	3	0	0
ERCC3	2	0	0
ERCC4	3	0	0
MYO15A	6	0	0
TNIP3	2	0	0
ERCC1	2	0	0
AP006333.1	3	0	0
ACKR3	2	0	0
ERCC6	3	0	0
NRDE2	4	0	0
SNTB1	2	0	0
AL450384.2	3	0	0
FRMPD1	2	0	0
EMC10	2	0	0
CAPN15	2	0	0
RRP9	2	0	0
EVA1B	2	0	0
WDR90	5	0	0
GJA8	3	0	0
DLEU2	2	0	0
CEP97	2	0	0
PRSS3	2	0	0
CMKLR1	2	0	0
NUP214	2	0	0
ABHD14A-ACY1	2	0	0
PRKCI	2	0	0
NUP210	3	0	0
AC005291.2	3	0	0
PRKCE	2	0	0
TAAR6	2	0	0
CLEC11A	6	0	0
DDX10	2	0	0
DNAAF4	2	0	0
TMX2-CTNND1	2	0	0
SCN10A	4	0	0
BCAM	2	0	0
WDR81	2	0	0
PRKD3	3	0	0
DAAM2	4	0	0
PARD3	2	0	0
ARMC4	2	0	0
MAP1A	2	0	0
PRKD1	5	15	16
ASTN2	4	0	0
SNORD82	2	0	0
FREM2	4	0	0
RHNO1	2	0	0
NUP205	2	0	0
TPTE2P6	2	0	0
SDSL	2	0	0
LOC101927583	2	0	0
WDR66	2	0	0
AC078865.1	5	0	0
GJC2	2	0	0
PCDHA1	11	0	0
NTHL1	2	0	0
FLRT1	4	0	0
PCDHA5	10	0	0
PCDHA4	10	0	0
ZSCAN12	2	0	0
PCDHA3	11	0	0
AC007285.1	2	0	0
ALX1	2	0	0
PCDHA2	11	0	0
PCDHA9	9	0	0
PCDHA8	10	0	0
PCDHA7	10	0	0
PCDHA6	10	0	0
PLK3	3	0	0
HDAC2-AS2	2	0	0
NFATC1	2	0	0
CGN	2	0	0
MEX3D	2	0	0
NFATC4	4	0	0
HNRNPM	2	0	0
GJB4	3	0	0
PCDHB2	2	0	0
AC011377.1	2	0	0
WDR5B	2	0	0
LIX1-AS1	2	0	0
MMS19	2	0	0
ATG2B	2	0	0
PHF3	2	0	0
FANK1	4	0	0
SERPINA12	2	0	0
AC245128.1	3	0	0
WDR47	2	0	0
MOCS2	2	0	0
ARPC1B	2	0	0
SERPINA10	3	0	0
STON1	2	0	0
WDR41	2	0	0
PYGM	4	0	0
PYGL	4	0	0
SMG7	3	0	0
ABCC11	4	0	0
SPOUT1	2	0	0
VSIG10	2	0	0
ABCC12	6	0	0
IFIH1	4	0	0
ADAMTSL1	2	0	0
DEC1	4	0	0
GNLY	2	0	0
AIFM2	5	0	0
MTG1	3	0	0
DENND11	2	0	0
MTG2	2	0	0
TCTN1	2	0	0
KRTAP1-1	2	0	0
DENND2D	3	0	0
DENND2C	4	0	0
WDR36	2	0	0
GRAMD2A	2	0	0
KIAA1024	4	0	0
CDYL2	2	0	0
WDR33	4	0	0
NCOR2	5	0	0
NCOR1	2	0	0
HEATR5A	6	0	0
CACTIN	2	0	0
GAS8	2	0	0
WDR27	3	0	0
PRUNE2	3	0	0
PRUNE1	2	0	0
AL451164.3	3	0	0
ADCY4	2	0	0
AL157938.2	2	0	0
AC005323.2	12	0	0
ADCY7	2	0	0
ADCY6	3	0	0
PAPSS1	2	0	0
FGD4	2	0	0
DNAAF4-CCPG1	3	0	0
EPYC	2	0	0
RRP36	2	0	0
LDLR	2	0	0
C10orf90	2	0	0
GSN	3	0	0
GABRA6	2	0	0
CKM	3	0	0
ECEL1	2	0	0
MOCOS	4	0	0
ELP1	2	0	0
SNCAIP	3	0	0
WDR11	2	0	0
SLC8A3	3	0	0
GATM	2	0	0
DHRS9	2	0	0
JKAMP	2	0	0
CEP44	2	0	0
AC025165.3	2	0	0
MROH2A	2	0	0
CEP126	2	0	0
AC034102.5	3	0	0
MROH2B	3	0	0
PLXND1	2	0	0
TNC	4	0	0
RIMS2	2	0	0
RAB44	2	0	0
NRBP2	2	0	0
SALL1	2	0	0
PHYHD1	2	0	0
SLC26A11	2	0	0
SLC26A10	5	0	0
PCDHAC2	3	0	0
PLS1	2	0	0
PCDHAC1	3	0	0
SNORD172	2	0	0
MAGI1	3	0	0
RARS2	2	0	0
TLE2	2	0	0
USP6	2	0	0
TPM2	3	47	96
SSUH2	3	0	0
CEP131	2	0	0
VRK2	2	0	0
FRMD4B	2	0	0
NRBP1	2	0	0
THOC6	2	0	0
EBNA1BP2	2	0	0
OBSCN	9	0	0
KAT6B	3	0	0
RAB37	2	0	0
EIF4E1B	2	0	0
KAT6A	2	0	0
CEP104	2	0	0
SLC26A2	2	0	0
SLC26A1	2	0	0
AEBP1	3	0	0
KIAA0556	2	0	0
ORC4	2	0	0
ESPNL	2	0	0
KRBOX1	2	0	0
TTC21B	2	0	0
ORC3	2	0	0
TPR	2	0	0
PLXNA2	2	0	0
MPDZ	4	0	0
PLXNA4	2	0	0
AP1M2	2	0	0
DRD5	2	0	0
TMEM132C	3	0	0
AMBN	2	0	0
TMEM132A	2	0	0
FANCA	3	0	0
AC008695.1	2	0	0
PHKB	5	0	0
AC055713.1	2	0	0
GFAP	3	0	0
NBEA	2	0	0
REEP4	2	0	0
SLC26A7	2	0	0
CSPG4	2	0	0
AL603832.3	2	0	0
AL513327.1	4	0	0
SLC26A4	2	0	0
AC131888.1	2	0	0
SLC26A5	2	0	0
WDR1	2	0	0
COL14A1	2	0	0
MCM8	2	0	0
PIK3C2G	4	0	0
TCIRG1	2	0	0
KIAA0100	2	0	0
CPZ	2	0	0
SYNE2	4	0	0
PIK3C2B	3	0	0
SYNE1	12	0	0
KBTBD13	2	0	0
NOB1	2	0	0
MIR6726	2	0	0
LBP	2	0	0
GAL3ST2	3	0	0
EIF2B1	2	0	0
ADAMTS6	3	0	0
PHACTR4	2	0	0
PLEKHG4	2	0	0
OR6C70	2	0	0
CR1	2	0	0
PLEKHG2	2	0	0
CHPF2	2	0	0
CEMIP2	2	0	0
DIS3	2	0	0
AJ003147.2	2	0	0
PKM	2	0	0
ACTBL2	2	0	0
MEP1B	2	0	0
POLR1C	2	0	0
MCM4	2	0	0
CCDC42	2	0	0
CCDC40	3	0	0
PLEKHH2	2	0	0
PLEKHH3	4	0	0
FGL1	2	0	0
PLG	3	0	0
TULP1	2	0	0
NOD2	3	0	0
CYP3A5	2	0	0
LMF1	2	0	0
ABLIM3	4	0	0
HECTD4	2	0	0
VPS54	2	0	0
XIRP2	3	0	0
OR6C68	2	0	0
BCO2	2	0	0
BCO1	4	0	0
POLR2J	2	0	0
ZNF740	3	0	0
AC040977.2	2	0	0
CEP152	2	0	0
CCDC59	4	0	0
RPRD2	2	0	0
MTOR	2	0	0
OTOGL	3	0	0
P2RX7	5	0	0
TNRC6C	2	0	0
P2RX5	2	0	0
FRAS1	5	0	0
P2RX2	2	0	0
KIAA0586	3	0	0
ASXL3	2	0	0
VPS41	2	0	0
CCDC66	2	0	0
ZACN	3	0	0
MTRR	3	0	0
DCAF4L2	2	0	0
RF00554	2	0	0
SYNPR	2	0	0
LONP1	3	0	0
ZNF844	2	0	0
ARFIP1	2	0	0
HMCN1	5	0	0
MIR4466	2	0	0
BRICD5	2	0	0
DYNC2H1	3	0	0
ARRDC4	2	0	0
SRRM2	2	0	0
SRRM5	3	0	0
IFRD2	2	0	0
P3H2	2	0	0
P3H1	2	0	0
COG1	2	0	0
P3H3	3	0	0
MAPK8IP3	2	0	0
CRNKL1	2	0	0
SRRM1	2	0	0
OR52M1	2	0	0
POR	2	0	0
KARS	2	0	0
TLN2	3	0	0
OBSL1	3	0	0
BLZF1	2	0	0
CFTR	6	0	0
MACF1	4	0	0
SPTBN4	3	0	0
SLC22A5	2	0	0
SLC22A1	4	0	0
SLC7A14-AS1	2	0	0
UBA6-AS1	4	0	0
CRHR2	2	0	0
CBARP	3	0	0
TRPM1	4	0	0
HELZ2	5	0	0
ATP6V0A4	2	0	0
TRPM7	2	0	0
TP53BP1	2	0	0
TRPM6	2	0	0
TRPM3	3	0	0
ZRANB3	4	0	0
LOC283710	3	0	0
ATPSCKMT	2	0	0
PARVA	2	0	0
TPRX1	2	0	0
HAL	5	0	0
VNN2	2	0	0
MPHOSPH10	2	0	0
AL035460.1	3	0	0
SIM1	2	0	0
TECPR2	2	45	99
ROBO2	2	0	0
AHCTF1	2	0	0
GFM1	2	0	0
TENM3	2	0	0
TENM4	4	0	0
CITED2	2	0	0
GBE1	3	0	0
CITED4	2	0	0
SRA1	2	0	0
RSF1	2	0	0
AC092143.2	6	0	0
AC092143.1	6	0	0
UBXN8	4	0	0
TMED3	2	0	0
TMED2	2	0	0
LRRCC1	2	0	0
KRTAP9-7	5	0	0
PARP4	2	0	0
TOP3A	3	0	0
GPR75-ASB3	3	0	0
PPHLN1	3	0	0
ITFG2	2	0	0
VWA8	4	0	0
VWA2	2	0	0
C12orf10	2	0	0
MATN4	2	0	0
VGLL3	2	0	0
VWA7	3	0	0
MATN2	3	0	0
ADH1C	2	0	0
ADH1B	2	0	0
AC244517.11	8	0	0
PTGER2	2	0	0
RGPD4	2	0	0
RGPD3	3	0	0
NOL6	3	0	0
PDPR	3	0	0
APBB2	2	0	0
EMC7	2	0	0
METTL9	2	0	0
SVIL	2	0	0
LOC101928804	3	7	14
SORBS2	2	0	0
SORBS1	2	0	0
MLH3	2	0	0
NBR1	3	0	0
SIPA1	2	0	0
RIPOR1	2	0	0
ITPRIP	2	0	0
ARHGDIG	2	0	0
HELB	2	0	0
BMPER	2	0	0
EME2	3	0	0
FPGS	2	0	0
SACS	5	0	0
TRAPPC13	2	0	0
HADH	3	0	0
FAM81B	2	0	0
NOM1	2	0	0
CHRNB4	2	0	0
KDM2B	2	0	0
ANXA11	2	0	0
PCDHA13	4	0	0
PCDHA12	6	0	0
PCDHA11	6	0	0
PCDHA10	8	0	0
PACRGL	2	0	0
LOC388282	2	0	0
AC066613.2	2	0	0
CABP4	2	0	0
ALOX15	2	0	0
AL139021.2	2	0	0
ALOX12	2	0	0
CABP1	3	0	0
LPP	2	0	0
AL360181.3	2	0	0
TCTEX1D4	2	0	0
FAM83A	2	0	0
LOC101928841	3	0	0
MLKL	2	0	0
KLHDC1	2	0	0
LRP1B	4	0	0
COQ4	2	0	0
CORO7-PAM16	3	0	0
DIAPH3	2	0	0
AC108134.1	2	0	0
SKIV2L	4	0	0
COPE	2	0	0
MUS81	2	0	0
C15orf39	3	0	0
AC012313.9	2	0	0
MLNR	2	0	0
DBH	4	0	0
OPLAH	2	0	0
LOC102725023	5	7	14
RABEPK	2	0	0
FHAD1	3	0	0
MFSD9	3	0	0
HK3	3	0	0
NOS1	3	0	0
RBM6	3	0	0
AC107871.1	2	0	0
STPG4	2	0	0
IQCE	2	0	0
AXIN1	2	0	0
SEPT1	2	0	0
IQCC	3	0	0
LSR	2	0	0
TMPRSS11F	2	0	0
MYH1	5	0	0
MYH2	3	0	0
MYH3	3	0	0
PEAK1	2	0	0
OAS3	2	0	0
MYH8	2	0	0
RBMS1	6	0	0
COL6A3	3	0	0
COL6A6	5	0	0
COL6A5	7	0	0
DNASE1	5	0	0
MYH4	2	0	0
CDH17	2	0	0
LTK	3	0	0
ABRAXAS1	2	0	0
TSGA10IP	2	0	0
NRXN1	2	0	0
BRAT1	2	0	0
ATP1A4	3	0	0
CFAP206	2	0	0
GNA14	2	0	0
PDE11A	5	0	0
ATXN2-AS	2	0	0
ALDH1B1	3	0	0
TOGARAM2	2	0	0
GBP4	2	0	0
TCF7L1	2	0	0
QPCTL	3	0	0
PPP2R3A	2	0	0
FCSK	2	0	0
RPS6KB2	2	0	0
AC020915.3	2	0	0
ATP13A5	3	0	0
ALDH16A1	2	0	0
LPIN2	2	0	0
LPIN3	2	0	0
AL132708.1	2	0	0
ZNF292	2	0	0
AVIL	2	0	0
OR2M3	2	0	0
LIPE	2	0	0
PREX1	3	0	0
LIPC	2	0	0
LIPJ	2	0	0
CYP2D7	4	0	0
CYP2D6	4	0	0
LIPN	2	0	0
PGAP6	2	0	0
TMEM8A	2	0	0
GBP6	2	0	0
GBP5	4	0	0
FIBCD1	2	0	0
STARD9	2	0	0
TOMM20L	2	0	0
RFX2	2	0	0
RFX3	2	0	0
GAPVD1	2	0	0
FLG2	2	0	0
MYL5	2	0	0
AR	2	0	0
EML6	2	0	0
MYL6	2	0	0
RUFY4	2	0	0
RFX7	2	0	0
PADI3	2	0	0
PADI2	2	0	0
AL592429.2	2	0	0
AC009060.1	2	0	0
LXN	2	0	0
ABCB6	6	0	0
ABCB4	2	0	0
ACTL7A	3	0	0
FLII	3	0	0
LOC112267881	2	0	0
AGAP1	2	0	0
MTMR9	2	0	0
SDR39U1	2	0	0
IQGAP2	2	0	0
GIGYF2	3	0	0
OAZ3	2	0	0
MTMR7	2	0	0
DYNC2LI1	2	0	0
PCNX1	2	0	0
C6	2	0	0
AL512598.2	2	0	0
AC011604.2	2	0	0
C9	3	0	0
AL031599.1	2	0	0
AMZ2	2	0	0
HMGXB3	2	0	0
HAO2	2	0	0
PRRT1	2	0	0
ABCA2	2	0	0
MYH7B	5	0	0
CFAP74	2	0	0
FYB2	2	0	0
AC022239.1	3	0	0
LRBA	3	0	0
ABCA3	3	0	0
ABCA4	13	0	0
PMM2	3	0	0
ABCA9	2	0	0
ABCA7	3	0	0
ABCA8	2	0	0
AZU1	2	0	0
FAM136A	2	0	0
CP	3	0	0
PCDHGA10	6	0	0
SETX	2	0	0
PCDHGA11	4	0	0
GRIN3B	3	0	0
COL1A2	2	0	0
DCHS2	4	0	0
TMEM99	2	0	0
HRG	2	0	0
LOC105372273	2	0	0
CFAP77	2	0	0
PIGT	3	0	0
PIGQ	2	0	0
ATF7IP2	2	0	0
MYPN	2	0	0
GPRC6A	2	0	0
TMEM43	2	0	0
APPL2	2	0	0
CGNL1	2	0	0
DFFA	2	0	0
RIPK3	2	0	0
C20orf194	2	0	0
ELOVL5	3	0	0
LRRC40	3	0	0
TMC7	2	0	0
PTGR1	2	0	0
LRRC43	3	0	0
TMC3	2	0	0
MZT2A	3	0	0
PSMA1	3	0	0
DSCAML1	2	0	0
KANK1	3	0	0
FH	2	0	0
STAU1	2	0	0
IDUA	2	0	0
KARS1	2	0	0
COL11A1	3	0	0
COL11A2	3	0	0
HTT	3	0	0
AC137810.1	2	0	0
AC002550.1	2	0	0
TMEM71	2	0	0
PTGS1	2	0	0
TUBA3E	2	0	0
FSTL5	2	0	0
TUBA3D	3	0	0
PROKR2	2	0	0
EXTL1	2	0	0
TUBA3C	2	0	0
GGA3	3	0	0
RECQL5	2	0	0
TCOF1	5	0	0
STAT4	2	0	0
FLNC	3	0	0
CSMD3	4	0	0
CSMD1	2	0	0
AC037459.3	2	0	0
SRSF12	2	0	0
UTP4	2	0	0
SAMD4A	2	0	0
TMCO4	2	0	0
PLXDC2	2	0	0
PSMB9	2	0	0
FOXR1	2	0	0
TTLL4	2	0	0
ETFBKMT	2	0	0
ZNF217	3	0	0
UPK2	2	0	0
STK19	2	0	0
LRRC71	2	0	0
HDDC3	2	0	0
FAM228B	2	0	0
MYLK4	2	0	0
HEPHL1	2	0	0
SLC25A41	2	0	0
MTREX	2	0	0
KPNA2	3	0	0
ROS1	2	0	0
SLC25A46	2	0	0
MINAR1	4	0	0
AL592148.3	2	0	0
AGTPBP1	2	0	0
GPR78	2	0	0
KHNYN	2	0	0
MYHAS	12	0	0
STON1-GTF2A1L	2	0	0
MYT1	2	0	0
ACAP3	2	0	0
FRMD5	2	0	0
DSC2	2	0	0
ARL9	2	0	0
THADA	4	0	0
STK33	2	0	0
ATXN2	3	0	0
TMEM147-AS1	2	0	0
LRRC4C	2	0	0
EVI5	2	0	0
CPA6	2	0	0
MDN1	5	0	0
ZNF662	2	0	0
AC010401.1	2	0	0
COL28A1	3	0	0
AL031315.1	3	0	0
ZBTB10	2	0	0
FOXN3	2	0	0
LY75-CD302	3	0	0
AC055736.1	2	0	0
MFHAS1	2	0	0
CXCL11	2	0	0
AC107023.1	2	0	0
NPHP3-ACAD11	5	0	0
ZNF655	2	0	0
MCU	2	0	0
CATIP-AS2	2	0	0
MDM1	2	0	0
CRYBG2	2	0	0
ST6GALNAC2	2	0	0
LRRK2	2	0	0
LRRK1	4	0	0
EFCAB13	2	0	0
ATP7B	4	0	0
MYADML2	2	0	0
ZNF646	2	0	0
CCIN	2	0	0
MRPL9	3	0	0
PELP1	2	0	0
DSP	4	0	0
DST	3	0	0
PARD3B	2	0	0
DBF4	2	0	0
MIR6836	2	0	0
DSG2	4	0	0
CNTNAP4	2	0	0
LRP1	6	0	0
FOXK2	2	0	0
HSD17B14	3	0	0
PPM1J	2	0	0
FOXK1	2	0	0
LRP3	4	0	0
LRP2	3	0	0
KIAA1324	2	0	0
SLITRK3	2	0	0
SH2B3	2	0	0
SLC12A3	5	0	0
SLC12A4	2	0	0
ERAP2	2	0	0
MBOAT7	2	0	0
SLC12A1	3	0	0
TPD52L3	2	0	0
LOC101929057	2	0	0
NELL1	3	0	0
SEC24D	2	0	0
SPG21	2	0	0
VPS35L	2	0	0
SLC25A35	2	0	0
TMEM41A	3	0	0
FOXI3	2	0	0
ZAN	4	0	0
ULK4	3	0	0
DNHD1	3	0	0
KEAP1	2	0	0
AC012236.1	3	0	0
LEXM	3	0	0
PALM2-AKAP2	2	0	0
CCAR2	2	0	0
TXNDC16	4	0	0
AC116348.4	2	0	0
CYB5D1	2	0	0
FKBP1A-SDCBP2	2	0	0
ENTPD2	3	0	0
PHYKPL	2	0	0
IMP4	2	0	0
ANK2	3	0	0
VWA5B2	2	0	0
VWA5B1	3	0	0
AC004551.1	2	0	0
FNDC1	2	0	0
ZNF716	2	0	0
DXO	2	0	0
ULK1	2	0	0
ALPK1	3	0	0
EPHA3	2	0	0
PIK3R4	2	0	0
PCDH15	2	0	0
PCDH12	2	0	0
ART5	4	0	0
ART3	3	0	0
ART1	2	0	0
C5orf22	2	0	0
RAB11FIP1	2	0	0
PGBD4	2	0	0
PGBD5	2	0	0
SPATA5L1	3	0	0
DHX33	2	0	0
LARS	2	0	0
SI	4	0	0
ERI2	2	0	0
DHX35	2	0	0
DHX38	2	0	0
ARSG	2	0	0
SNX8	2	0	0
SEC31B	5	0	0
AAR2	2	0	0
ST8SIA2	2	0	0
EAF1	2	0	0
IQSEC3	2	0	0
URGCP-MRPS24	2	0	0
MICAL2	7	0	0
XRCC1	2	0	0
PRG4	3	0	0
TF	3	0	0
TG	7	0	0
BPIFB4	2	0	0
BPIFB3	4	0	0
AL807752.4	2	0	0
LRRN1	3	0	0
ANKRD18B	2	0	0
COL9A3	3	0	0
COL9A2	2	0	0
AARS	4	0	0
PTPRT	2	0	0
FKBP10	4	0	0
TNFRSF13B	2	0	0
FKBP14	2	0	0
PTPRQ	2	0	0
CCDC125	2	0	0
SLC7A14	2	0	0
MIA3	3	0	0
AC025265.1	2	0	0
FER1L6-AS2	3	0	0
BRCA2	6	0	0
PCSK6	3	0	0
SLC7A10	3	0	0
PTPRH	2	0	0
PTPRF	2	0	0
KIF15	2	0	0
BABAM2	2	0	0
KIF19	4	6	35
ACADL	3	0	0
KIF1C	2	0	0
AL807761.4	2	0	0
ACADM	2	0	0
CD36	3	0	0
CCR5	2	0	0
AC130343.1	2	0	0
RBBP8NL	2	0	0
TMC3-AS1	2	0	0
NCOA2	2	0	0
CCDC110	2	0	0
FOXD1	2	0	0
CACTIN-AS1	2	0	0
NXPE2	2	0	0
ANO6	2	0	0
MMEL1	2	0	0
ANO7	2	0	0
AC018511.2	2	0	0
C5orf51	2	0	0
ENAH	2	0	0
CTU2	2	0	0
MRPS9	2	0	0
KIF2B	2	0	0
PDZRN3	2	0	0
DBN1	3	11	20
CD44	2	0	0
TMPRSS9	2	0	0
FOXC2	2	0	0
LIPE-AS1	2	0	0
TMPRSS7	2	0	0
CCDC105	2	0	0
CCDC103	2	0	0
IGHMBP2	2	0	0
EXOSC6	2	0	0
SERTAD4	2	0	0
DGLUCY	2	0	0
NDUFA6-DT	4	0	0
PAK4	3	0	0
CAVIN1	2	0	0
PLEKHA4	2	0	0
DEFB132	2	0	0
NLRP14	2	0	0
NLRP13	2	0	0
DPY19L2	2	0	0
GLB1L	2	0	0
KIF26B	4	0	0
ESYT3	3	0	0
EPPK1	6	0	0
SPC25	3	0	0
DCLRE1C	2	0	0
CCDC168	2	0	0
DM1-AS	2	0	0
KLHL35	3	0	0
MPO	4	0	0
CAPN9	2	0	0
AL020998.1	2	0	0
KIF5C	2	0	0
SCN9A	3	0	0
CAPN2	3	0	0
EP300	2	0	0
CAPN1	2	0	0
RGS9	2	0	0
KIRREL2	2	0	0
ADPRHL1	4	0	0
CCDC159	2	0	0
HBE1	2	0	0
LMTK3	3	0	0
ATAD3B	3	0	0
ATAD3A	3	0	0
PRM3	2	0	0
TANC2	2	0	0
ATAD3C	3	0	0
ERN2	2	0	0
DOK3	2	0	0
FAM173B	2	0	0
AC120193.1	2	0	0
TMX2	2	0	0
GPD2	2	0	0
MASP2	2	0	0
MZF1	2	0	0
HOMEZ	3	0	0
C20orf141	2	0	0
AC026316.4	2	0	0
AC026316.5	2	0	0
NPR3	2	0	0
CHAT	2	0	0
KIR2DL1	2	0	0
RASGRP2	2	0	0
KIR2DL2	2	0	0
SPTA1	4	0	0
MIR4435-2HG	2	0	0
CALD1	2	0	0
NPHP3	3	0	0
NPHP4	5	0	0
VARS2	2	0	0
GCKR	3	0	0
SPATA6L	2	0	0
HBG2	2	0	0
SLC52A2	3	0	0
KLHL28	2	0	0
CRIM1	2	0	0
SLC52A1	2	0	0
DOLK	2	0	0
ANKHD1	2	0	0
SSH1	2	0	0
BMP1	2	0	0
PAN3	2	0	0
COL5A3	2	0	0
RBM28	2	0	0
CPXM2	3	0	0
ATP2A3	4	0	0
AC211476.2	2	0	0
ACSM2A	2	0	0
LAMC2	4	0	0
ADIPOQ-AS1	2	0	0
ACSM2B	2	0	0
SEPTIN10	2	0	0
RPGR	2	0	0
PIDD1	2	0	0
CPT2	2	0	0
MLST8	2	0	0
CFAP46	6	0	0
CPXM1	3	0	0
LOC101929829	4	0	0
ELMO1-AS1	2	0	0
UTP11	2	0	0
PLA2G4D	3	0	0
ARHGEF15	2	0	0
MMP1	3	0	0
DDX55	3	0	0
DDX54	2	0	0
MMP8	2	0	0
MUT	2	0	0
MMP9	3	0	0
PEX7	2	0	0
VCAN	2	0	0
GORASP1	4	0	0
PEX6	2	0	0
ATG4C	2	0	0
NDUFS3	2	0	0
CFAP57	2	0	0
NDUFS2	2	0	0
CDHR4	2	0	0
RBM20	4	0	0
BLVRB	2	0	0
NAA38	3	0	0
SCN4A	3	14	33
CFAP53	2	0	0
LAMA5	3	0	0
RBM47	2	0	0
LAMA2	3	0	0
LAMA1	5	0	0
RRBP1	3	0	0
ATP2C2	2	0	0
SAMHD1	2	0	0
CLCN1	2	0	0
AL512328.1	3	0	0
PRTG	2	0	0
SPATA48	2	0	0
SH3TC2	4	0	0
SH3TC1	2	0	0
TAF1C	2	0	0
DCDC2B	3	0	0
SCN7A	2	0	0
EPS8L2	2	0	0
CCR5AS	2	0	0
GALNT7	2	0	0
R3HDML	2	0	0
TAF15	5	0	0
GALNT2	2	0	0
AC018470.1	2	0	0
PDAP1	2	0	0
LRWD1	2	0	0
ALOX12-AS1	2	0	0
PNKD	4	0	0
CYP24A1	2	0	0
NPHS1	3	0	0
RANGRF	2	0	0
ASB3	2	0	0
MAML2	3	0	0
GLDC	4	0	0
OR11H4	2	0	0
COL12A1	2	0	0
AC004754.1	3	0	0
ABCA13	9	0	0
RXFP2	3	0	0
GLDN	2	0	0
SOX17	2	0	0
GNAT3	2	0	0
TEPP	2	0	0
PLCE1	2	0	0
RTTN	3	0	0
MMUT	2	0	0
UNC13B	2	0	0
CUBN	3	0	0
UNC13C	4	0	0
CHIA	2	0	0
ACOT8	2	0	0
AC078778.2	2	0	0
UNC13A	2	0	0
ANKHD1-EIF4EBP3	2	0	0
PASK	3	0	0
CLPX	2	0	0
UNC13D	2	0	0
SYTL2	2	0	0
NISCH	2	0	0
KIAA1217	2	0	0
GPR162	2	0	0
BIN2	2	0	0
TEP1	4	0	0
HOXB7	2	0	0
AC009126.1	2	0	0
ZNF154	3	0	0
ENPEP	2	0	0
POM121	3	0	0
AC099063.1	4	0	0
FAM149A	3	0	0
ABO	3	0	0
GALR2	2	0	0
DNAH12	3	0	0
WNT10A	2	0	0
DNAH11	2	0	0
DNAH10	9	0	0
ACE	3	0	0
DNAH17	5	0	0
KIR2DS1	5	7	14
KIR2DS2	5	7	14
KIR2DS3	6	7	14
DNAH14	8	0	0
AC098613.1	2	0	0
KIR2DS5	6	7	14
FZD8	2	0	0
TYSND1	2	0	0
GPR137B	2	0	0
RPL3L	3	0	0
AC021491.2	2	0	0
FAM160A1	2	0	0
NPLOC4	2	0	0
SSPN	2	0	0
CYP1A1	2	0	0
CDK15	2	0	0
ZNF135	2	0	0
MYOM1	3	0	0
SPEF2	3	0	0
SERPINA1	3	0	0
TCF25	2	0	0
OGG1	2	0	0
AC009562.1	2	0	0
TMEM181	2	0	0
EP300-AS1	2	0	0
FMN2	2	0	0
PRSS23	3	0	0
PFAS	2	0	0
VSIG10L	4	0	0
GLI3	4	0	0
MYOM2	3	0	0
TMEM186	2	0	0
CYB561D2	2	0	0
MRC2	2	0	0
CHL1	2	0	0
TNKS1BP1	3	0	0
RIOK2	2	0	0
ANXA9	2	0	0
HAVCR2	2	0	0
SERPINB3	2	0	0
TIGD4	2	0	0
BAAT	3	0	0
TMEM175	2	0	0
MS4A6A	2	0	0
LSG1	2	0	0
FAM234A	3	0	0
IVD	2	0	0
ZNF599	3	0	0
PLCB2	4	0	0
PLPPR2	2	0	0
SERPINC1	2	0	0
AOAH	2	0	0
FAM71F2	2	0	0
MIPOL1	2	0	0
ATP6AP1L	2	0	0
GPR152	2	0	0
CHRND	3	0	0
CHRNG	2	0	0
SRP72	4	0	0
CHRNE	2	0	0
GCNT2	2	0	0
METTL7B	2	0	0
RHBG	2	0	0
BRD4	3	0	0
WWOX	2	0	0
SEPTIN1	2	0	0
RIOK3	2	0	0
SRP68	3	0	0
SULF1	2	0	0
C11orf65	4	0	0
GPR142	4	0	0
AGBL1	3	0	0
[truncated: 367 more rows]

## Sheet: Sheet2
Data S3. Top 100 results of gene-based association of rare variants in the whole-exome sequencing
Gene	Variant	CaseAltAlleles	ControlAltAlleles	cmc	cmcfdr	skato	skatofdr
CEP63	2	31	20	1.7936e-05	0.00665979
BRPF3	3	103	121	3.05068e-05	0.00665979
KIFC2	3	232	335	5.94252e-05	0.00665979	0.000152791	0.0156434
FOXH1	3	232	335	5.94252e-05	0.00665979	0.000152791	0.0156434
DLGAP3	2	185	192	7.36702e-05	0.00665979
SLC11A1	2	79	91	0.000186034	0.0132541
NBEAL2	2	16	7	0.000205263	0.0132541	0.000201417	0.0156434
NUP153	2	58	63	0.000382785	0.0216274	0.000411855	0.0159937
ARID5B	2	80	246	0.00112216	0.0514505	0.000935281	0.0272401
PITPNM3	2	59	68	0.00132841	0.0514505	0.00164693	0.034885
MEOX2	3	87	114	0.00148399	0.0514505	0.00155091	0.034885
MED13	3	318	470	0.00157422	0.0514505	0.000385906	0.0159937
MAPK10	4	186	517	0.0015936	0.0514505	0.00212713	0.0413018
ARHGAP24	5	186	517	0.0015936	0.0514505	0.0151115	0.176097
SYBU	2	14	69	0.00183795	0.0553836
USH2A	7	35	35	0.00225204	0.0636201
TTLL9	2	45	52	0.00254467	0.0676583	0.00291414	0.0522304
IRF2BPL	2	4	0	0.00427746	0.107412
UPF3A	3	177	376	0.005173	0.123063
SLC25A23	3	195	311	0.00722251	0.163229	0.0217037	0.194499
KDM5A	2	24	23	0.00899086	0.193518
ZSCAN1	2	26	92	0.0109093	0.220992	0.0115429	0.158206
ZNF469	3	174	264	0.0115568	0.220992	0.000634527	0.0211207
GATA2	2	264	443	0.0121754	0.220992	0.0160622	0.176097
RALGPS1	2	81	115	0.012223	0.220992	0.0151486	0.176097
DNAJC21	2	54	72	0.0146195	0.23163	0.0166272	0.176097
VCL	3	39	47	0.014777	0.23163	0.0163426	0.176097
GBA	2	21	78	0.015805	0.23163
ZMYM6	2	137	211	0.0166236	0.23163	0.0252421	0.210069
TTC31	3	61	77	0.0171082	0.23163
AC243547.2	3	136	371	0.0173183	0.23163	0.00630009	0.0917451
ANKRD34A	3	136	371	0.0173183	0.23163	0.00630009	0.0917451
MAPT	2	18	11	0.017398	0.23163	0.0178925	0.181259
ZNF628	2	157	263	0.0174235	0.23163	0.0264246	0.212308
DNMT1	2	46	139	0.0193373	0.244656	0.01952	0.189507
ZNF787	2	18	67	0.0194859	0.244656
HSD17B8	2	85	128	0.0220363	0.259537	0.0252443	0.210069
C1orf167	2	74	202	0.0232747	0.259537	0.0454674	0.27796
AD000090.1	3	194	332	0.0236101	0.259537	0.030399	0.221343
ATP4A	4	194	332	0.0236101	0.259537
AC105219.1	2	46	68	0.0241163	0.259537
MAPK15	2	46	68	0.0241163	0.259537
TMEM161B	4	111	287	0.0283369	0.287549
RAP1GAP	2	28	90	0.029289	0.287549	0.0282556	0.212373
CASZ1	2	183	449	0.0295522	0.287549
AL139423.1	2	183	449	0.0295522	0.287549
SGSM3	2	46	135	0.0299	0.287549	0.0274555	0.212373
CDC42BPG	3	87	170	0.0310071	0.291984	0.0432747	0.27796
PTH1R	3	169	416	0.0346133	0.310806
TBC1D17	2	162	279	0.0352293	0.310806	0.0381167	0.261212
MIR4750	2	162	279	0.0352293	0.310806	0.0381167	0.261212
ABHD4	2	76	115	0.0357565	0.310806	0.0411858	0.27418
PPP1R13B	2	85	130	0.0393038	0.323943	0.0539262	0.310234
TMEM147	2	211	506	0.0393809	0.323943
COX7A1	2	109	276	0.0400753	0.323943	0.0662166	0.342855
MTFMT	3	166	278	0.0401345	0.323943
STAP2	2	183	305	0.0420439	0.333401	0.0465255	0.27796
FOXL1	3	35	45	0.0432072	0.334917
SALL3	2	29	36	0.0437171	0.334917
PLXNB1	2	25	79	0.0462016	0.348052	0.0455669	0.27796
MEF2A	2	2	0	0.0474504	0.3516
DHTKD1	3	34	104	0.0498263	0.36325
C4orf50	2	103	164	0.0538917	0.372996
ANO10	4	9	7	0.0539671	0.372996
ZBTB7C	2	151	371	0.0542072	0.372996
STOX2	3	70	106	0.054464	0.372996	0.0601462	0.333668
MED19	2	40	55	0.0607093	0.409561	0.0630678	0.333973
PPL	3	40	119	0.0621021	0.412796
TTC16	2	198	467	0.0704671	0.457015	0.0734475	0.357113
TCF3	8	163	272	0.0707767	0.457015	0.228662	0.572884
PRXL2B	2	102	194	0.0727186	0.462941	0.10229	0.390714
NALCN	3	41	91	0.0757842	0.475756	0.0705824	0.357113
CSPP1	3	103	169	0.0784853	0.481706	0.0735684	0.357113
ZNF302	4	253	598	0.0788634	0.481706	0.135438	0.462022
PTRH1	4	220	511	0.0810785	0.488633	0.0622255	0.333973
AP002433.2	2	88	225	0.083386	0.489487	0.0878872	0.386372
ACAT1	2	88	225	0.083386	0.489487	0.0878872	0.386372
NTN3	3	42	118	0.0864408	0.500355
ANKRD9	2	77	122	0.0874514	0.500355
TSC1	2	115	263	0.0953621	0.53716	0.201287	0.551763
ZMIZ1	2	64	153	0.0989329	0.53716	0.00320598	0.0533567
MLH1	4	34	106	0.0995505	0.53716	0.0924508	0.390714
FBF1	2	36	98	0.0998262	0.53716	0.09788	0.390714
AC087289.3	2	36	98	0.0998262	0.53716	0.09788	0.390714
EIF2B2	3	34	98	0.105017	0.548148	0.101948	0.390714
AL049780.1	3	34	98	0.105017	0.548148	0.101948	0.390714
LRRC38	2	41	112	0.106719	0.548148
AL354712.1	2	41	112	0.106719	0.548148
FBRS	3	67	171	0.112126	0.569449	0.108581	0.401577
ASXL2	2	74	115	0.118014	0.580147	0.000394114	0.0159937
ADAM29	2	285	649	0.118083	0.580147
AC105914.2	2	285	649	0.118083	0.580147
INPP5E	4	112	191	0.120861	0.58741
PRB4	2	79	128	0.125874	0.599182
CC2D1B	4	187	439	0.12612	0.599182	0.0863835	0.386372
UTRN	5	214	359	0.12726	0.599182	1	1
DOK2	3	28	68	0.128941	0.600838
AL096870.2	3	36	53	0.134138	0.605684
CHMP4A	3	36	53	0.134138	0.605684
