# Supplementary material for: Large‐scale whole‐exome sequencing association study identifies FOXH1 gene and sphingolipid metabolism pathway influencing major depressive disorder
Source: CNS Neurosci Ther. 2021 Oct 11;27(11):1425–8. doi: 10.1111/cns.13733 (PMC8504519; doi:10.1111/cns.13733)
Supplement: Supplementary file 4 — Data S4 [file CNS-27-1425-s004.xlsx]

## Sheet: Sheet1
Data S4. Set-based association result of rare (MAF < 1%) synymous variant in the candidate gene sets
GeneSet	cmc
sphingolipid metabolism	0.398192
aspartate and asparagine metabolism	NA
ros and rns production in phagocytes	NA
epigenetic regulation of gene expression	0.638124
Hypothalamus Region	0.974029
Notes: cmc:combined and multivariate collapsing test.
